# Supplementary material for: Reticulophagy receptor FAM134C restrains BMP receptor signaling
Source: EMBO J. 2025 Oct 20;44(23):7154–80. doi: 10.1038/s44318-025-00581-3 (PMC12669696; doi:10.1038/s44318-025-00581-3)
Supplement: Supplementary file 3 — Movie EV2 [file 44318_2025_581_MOESM3_ESM.zip]

Archive with 2 entries (2 files):
- Movie EV2 Legends.docx
- Movie EV2.avi
