# Supplementary material for: Reticulophagy receptor FAM134C restrains BMP receptor signaling
Source: EMBO J. 2025 Oct 20;44(23):7154–80. doi: 10.1038/s44318-025-00581-3 (PMC12669696; doi:10.1038/s44318-025-00581-3)
Supplement: Supplementary file 4 — Source data Fig. 1 [file 44318_2025_581_MOESM4_ESM.zip]

Archive with 34 entries (32 files):
- Fig1/
- Fig1/1B.xlsx
- __MACOSX/Fig1/._1B.xlsx
- Fig1/.DS_Store
- __MACOSX/Fig1/._.DS_Store
- Fig1/1C.pdf
- __MACOSX/Fig1/._1C.pdf
- Fig1/1F.pdf
- __MACOSX/Fig1/._1F.pdf
- Fig1/1G.pdf
- __MACOSX/Fig1/._1G.pdf
- Fig1/1E.pdf
- __MACOSX/Fig1/._1E.pdf
- Fig1/1D.pdf
- __MACOSX/Fig1/._1D.pdf
- Fig1/1I/
- Fig1/1H.pdf
- __MACOSX/Fig1/._1H.pdf
- Fig1/1A.xlsx
- __MACOSX/Fig1/._1A.xlsx
- Fig1/1I/U2OS FAM134C-GFP group  FAM134C-GFP.tif
- __MACOSX/Fig1/1I/._U2OS FAM134C-GFP group  FAM134C-GFP.tif
- Fig1/1I/.DS_Store
- __MACOSX/Fig1/1I/._.DS_Store
- Fig1/1I/U2OS GFP group Merged.tiff
- __MACOSX/Fig1/1I/._U2OS GFP group Merged.tiff
- Fig1/1I/U2OS FAM134C-GFP group Merged.tiff
- __MACOSX/Fig1/1I/._U2OS FAM134C-GFP group Merged.tiff
- Fig1/1I/I fig analyse.xlsx
- Fig1/1I/U2OS FAM134C-GFP group BMPR1A-mCherry 1.tif
- Fig1/1I/U2OS U2OS GFP group LAMP1.tif
- Fig1/1I/U2OS U2OS GFP group GFP.tif
- Fig1/1I/U2OS GFP group BMPR1A-mCherry.tif
- Fig1/1I/U2OS FAM134C-GFP group LAMP1.tif
