# Supplementary material for: Reticulophagy receptor FAM134C restrains BMP receptor signaling
Source: EMBO J. 2025 Oct 20;44(23):7154–80. doi: 10.1038/s44318-025-00581-3 (PMC12669696; doi:10.1038/s44318-025-00581-3)
Supplement: Supplementary file 4 — Source data Fig. 1 [file 44318_2025_581_MOESM4_ESM.zip › Fig1/1B.xlsx]

## Sheet: Sheet1
		-BMP			+BMP
	DMSO	1.51079	1.59449	1.95266	7.21211	6.64603	6.88846
	Torin 1	0.971183	0.515793	0.885083	1.33475	2.32157	2.1486
	rapamycin	1.17046	0.962651	0.585401	4.18253	4.56582	3.90415
	MHY1485	1.6072	1.60683	1.6862	9.45261	7.36785	8.56512
