# Supplementary material for: Reticulophagy receptor FAM134C restrains BMP receptor signaling
Source: EMBO J. 2025 Oct 20;44(23):7154–80. doi: 10.1038/s44318-025-00581-3 (PMC12669696; doi:10.1038/s44318-025-00581-3)
Supplement: Supplementary file 4 — Source data Fig. 1 [file 44318_2025_581_MOESM4_ESM.zip › Fig1/1A.xlsx]

## Sheet: Sheet1
		-BMP			+BMP
	median	1	1.2112	0.636315	7.31736	5.75011	7.10217
	-AA	0.807148	1.0883	0.713478	3.60225	4.3149	4.92139
	-FBS	1.00069	1.04762	1.26996	14.0094	12.5577	17.9171
