# Supplementary material for: Reticulophagy receptor FAM134C restrains BMP receptor signaling
Source: EMBO J. 2025 Oct 20;44(23):7154–80. doi: 10.1038/s44318-025-00581-3 (PMC12669696; doi:10.1038/s44318-025-00581-3)
Supplement: Supplementary file 4 — Source data Fig. 1 [file 44318_2025_581_MOESM4_ESM.zip › Fig1/1I/I fig analyse.xlsx]

## Sheet: sheet1
	PCC value
	Vector					FAM134c
	0.28	0.24	0.28	0.43	0.4	0.51	0.55	0.72	0.75	0.39
