# Supplementary material for: Reticulophagy receptor FAM134C restrains BMP receptor signaling
Source: EMBO J. 2025 Oct 20;44(23):7154–80. doi: 10.1038/s44318-025-00581-3 (PMC12669696; doi:10.1038/s44318-025-00581-3)
Supplement: Supplementary file 5 — Source data Fig. 2 [file 44318_2025_581_MOESM5_ESM.zip]

Archive with 36 entries (33 files):
- Fig 2/
- Fig 2/.DS_Store
- __MACOSX/Fig 2/._.DS_Store
- Fig 2/2I/
- Fig 2/2H.pdf
- __MACOSX/Fig 2/._2H.pdf
- Fig 2/2E.pdf
- __MACOSX/Fig 2/._2E.pdf
- Fig 2/2D.pdf
- __MACOSX/Fig 2/._2D.pdf
- Fig 2/2F.pdf
- __MACOSX/Fig 2/._2F.pdf
- Fig 2/2G.pdf
- __MACOSX/Fig 2/._2G.pdf
- Fig 2/2C.pdf
- __MACOSX/Fig 2/._2C.pdf
- Fig 2/2B/
- Fig 2/2I/00∩╝Ü00.64.tif
- __MACOSX/Fig 2/2I/._00∩╝Ü00.64.tif
- Fig 2/2I/00∩╝Ü01.31.tif
- Fig 2/2I/00∩╝Ü01.91.tif
- Fig 2/2I/00∩╝Ü01.59.tif
- Fig 2/2B/BMPR1a-Rush with biotin.tiff
- __MACOSX/Fig 2/2B/._BMPR1a-Rush with biotin.tiff
- Fig 2/2B/.DS_Store
- __MACOSX/Fig 2/2B/._.DS_Store
- Fig 2/2B/ER tracker without biotin.tiff
- __MACOSX/Fig 2/2B/._ER tracker without biotin.tiff
- Fig 2/2B/ER trakcer with biotin.tiff
- __MACOSX/Fig 2/2B/._ER trakcer with biotin.tiff
- Fig 2/2B/merged without biotin.tiff
- __MACOSX/Fig 2/2B/._merged without biotin.tiff
- Fig 2/2B/merged with biotin.tiff
- __MACOSX/Fig 2/2B/._merged with biotin.tiff
- Fig 2/2B/BMPR1a-Rush without biotin.tiff
- __MACOSX/Fig 2/2B/._BMPR1a-Rush without biotin.tiff
