# Supplementary material for: Reticulophagy receptor FAM134C restrains BMP receptor signaling
Source: EMBO J. 2025 Oct 20;44(23):7154–80. doi: 10.1038/s44318-025-00581-3 (PMC12669696; doi:10.1038/s44318-025-00581-3)
Supplement: Supplementary file 6 — Source data Fig. 3 [file 44318_2025_581_MOESM6_ESM.zip]

Archive with 51 entries (46 files):
- Fig 3/
- Fig 3/3E/
- Fig 3/.DS_Store
- __MACOSX/Fig 3/._.DS_Store
- Fig 3/3A.pdf
- __MACOSX/Fig 3/._3A.pdf
- Fig 3/3H/
- Fig 3/3F/
- Fig 3/3B.pdf
- __MACOSX/Fig 3/._3B.pdf
- Fig 3/3G/
- Fig 3/3C.pdf
- __MACOSX/Fig 3/._3C.pdf
- Fig 3/3D.pdf
- __MACOSX/Fig 3/._3D.pdf
- Fig 3/3E/U2OS pXF-FAM134C-2YC pRK-BMPR1A-2YN.tif
- Fig 3/3E/A549 pXF-FAM134C-2YN pRK-BMPR1a-2YC.tif
- Fig 3/3E/U2OS pxf-2YC pRK-BMPR1A-2YN.tif
- Fig 3/3E/A549 pXF-2YN pRK-BMPR1a-2YC.tif
- Fig 3/3H/STV 0h Merged.tif
- Fig 3/3H/STV 0h BMPR1A-mcherry.tif
- Fig 3/3H/STV 0h LC3.tif
- Fig 3/3H/STV 2h FAM134C-GFP.tif
- Fig 3/3H/Fig 3 H analysis.xlsx
- Fig 3/3H/STV 2h Merged.tif
- Fig 3/3H/STV 0h FAM134C-GFP.tif
- Fig 3/3H/STV2h BMPR1A-mCherry.tif
- Fig 3/3H/STV 2h LC3.tif
- Fig 3/3F/.DS_Store
- __MACOSX/Fig 3/3F/._.DS_Store
- Fig 3/3F/U2OS FAM134C KO BMPR1A-mCherry.tif
- Fig 3/3F/A549 FAM134C.tif
- __MACOSX/Fig 3/3F/._A549 FAM134C.tif
- Fig 3/3F/A549 Merged.tiff
- __MACOSX/Fig 3/3F/._A549 Merged.tiff
- Fig 3/3F/U2OS FAM134C KO FAM134C-GFP.tif
- Fig 3/3F/U2OS FAM134C KO merged.tiff
- __MACOSX/Fig 3/3F/._U2OS FAM134C KO merged.tiff
- Fig 3/3F/A549 BMPR1a-HA.tif
- __MACOSX/Fig 3/3F/._A549 BMPR1a-HA.tif
- Fig 3/3G/STV 0h Merged.tif
- Fig 3/3G/STV 2h lysotracker.tif
- Fig 3/3G/STV 0h BMPR1A-mCherry.tif
- Fig 3/3G/STV 2h BMPR1A-mCherry.tif
- Fig 3/3G/.DS_Store
- __MACOSX/Fig 3/3G/._.DS_Store
- Fig 3/3G/Fig3 G analysis.xlsx
- Fig 3/3G/STV 2h FAM134C-GFP.tif
- Fig 3/3G/STV 0h lysotracker.tif
- Fig 3/3G/STV 2h Merged.tif
- Fig 3/3G/STV 0h FAM134C-GFP.tif
