# Supplementary material for: Reticulophagy receptor FAM134C restrains BMP receptor signaling
Source: EMBO J. 2025 Oct 20;44(23):7154–80. doi: 10.1038/s44318-025-00581-3 (PMC12669696; doi:10.1038/s44318-025-00581-3)
Supplement: Supplementary file 6 — Source data Fig. 3 [file 44318_2025_581_MOESM6_ESM.zip › Fig 3/3G/Fig3 G analysis.xlsx]

## Sheet: Sheet1
	BMPR1a cololazation with Lysotracker
	Manders' tM1 (Above autothreshold of Ch2)
			pic1	pic2	pic3	pic4	pic5	pic6	pic7	pic8	pic9
		0h	0.186	0.234	0.179	0.294	0.157	0.177	0.214	0.228	0.217
		2h	0.78	0.833	0.749	0.84	0.82	0.785	0.818	0.835	0.78
														T value
		1	pic1	pic2	pic3	pic4	pic5	pic6	pic7	pic8	pic9	average	sd	4.35792e-08
		0h	18.6	23.4	17.9	29.4	15.7	17.7	21.4	22.8	21.7	21	3.86644
		2h	78	83.3	74.9	84	82	78.5	81.8	83.5	78	80.44	2.99745
