# Supplementary material for: Reticulophagy receptor FAM134C restrains BMP receptor signaling
Source: EMBO J. 2025 Oct 20;44(23):7154–80. doi: 10.1038/s44318-025-00581-3 (PMC12669696; doi:10.1038/s44318-025-00581-3)
Supplement: Supplementary file 7 — Source data Fig. 4 [file 44318_2025_581_MOESM7_ESM.zip]

Archive with 60 entries (56 files):
- Fig 4/
- Fig 4/.DS_Store
- __MACOSX/Fig 4/._.DS_Store
- Fig 4/4E/
- Fig 4/4B/
- Fig 4/4F.pdf
- __MACOSX/Fig 4/._4F.pdf
- Fig 4/4D.pdf
- __MACOSX/Fig 4/._4D.pdf
- Fig 4/4A/
- Fig 4/4C.pdf
- __MACOSX/Fig 4/._4C.pdf
- Fig 4/4E/FAM134C-Flag Flag-488 STV 0h.tif
- __MACOSX/Fig 4/4E/._FAM134C-Flag Flag-488 STV 0h.tif
- Fig 4/4E/Fig 4 E analysis.xlsx
- Fig 4/4E/.DS_Store
- __MACOSX/Fig 4/4E/._.DS_Store
- Fig 4/4E/FAM134C-Flag Flag-488 STV 1h.tif
- __MACOSX/Fig 4/4E/._FAM134C-Flag Flag-488 STV 1h.tif
- Fig 4/4E/FAM134C-M-Flag LC3-mcherry STV 0h.tif
- Fig 4/4E/FAM134C-Flag merged STV 0h.tif
- __MACOSX/Fig 4/4E/._FAM134C-Flag merged STV 0h.tif
- Fig 4/4E/FAM134C-D-Flag Flag-488  STV 0h.tif
- __MACOSX/Fig 4/4E/._FAM134C-D-Flag Flag-488  STV 0h.tif
- Fig 4/4E/FAM134C-Flag merged STV 1h.tif
- __MACOSX/Fig 4/4E/._FAM134C-Flag merged STV 1h.tif
- Fig 4/4E/FAM134C-M-Flag LC3-mcherry STV 1h.tif
- Fig 4/4E/FAM134C-Flag LC3-mcherry STV 1h.tif
- __MACOSX/Fig 4/4E/._FAM134C-Flag LC3-mcherry STV 1h.tif
- Fig 4/4E/FAM134C-D-Flag LC3-mcherry STV 0h.tif
- Fig 4/4E/FAM134C-D-Flag LC3-mcherry STV 1h.tif
- Fig 4/4E/FAM134C-D-Flag Flag-488 STV 1h.tif
- Fig 4/4E/FAM134C-Flag LC3-mcherry STV 0h.tif
- __MACOSX/Fig 4/4E/._FAM134C-Flag LC3-mcherry STV 0h.tif
- Fig 4/4E/FAM134C-M-Flag Flag-488 STV 1h.tif
- Fig 4/4E/FAM123C-D-Flag merged STV 0htif.tif
- __MACOSX/Fig 4/4E/._FAM123C-D-Flag merged STV 0htif.tif
- Fig 4/4E/FAM134C-M-Flag Merged STV 1h.tif
- __MACOSX/Fig 4/4E/._FAM134C-M-Flag Merged STV 1h.tif
- Fig 4/4E/FAM134C-M-Flag merged STV 0h.tif
- __MACOSX/Fig 4/4E/._FAM134C-M-Flag merged STV 0h.tif
- Fig 4/4E/FAM134C-D-Flag merged STV 1h.tif
- __MACOSX/Fig 4/4E/._FAM134C-D-Flag merged STV 1h.tif
- Fig 4/4E/FAM134C-M-Flag Flag-488 STV 0h.tif
- Fig 4/4B/STV 0h merged.tif
- Fig 4/4B/Fig 4 B analysis.xlsx
- Fig 4/4B/.DS_Store
- __MACOSX/Fig 4/4B/._.DS_Store
- Fig 4/4B/STV 0h LC3-mcherry.tif
- Fig 4/4B/STV 2h FAM134C-2YC BMPR1a-2YN.tif
- Fig 4/4B/STV 2h merged.tiff
- __MACOSX/Fig 4/4B/._STV 2h merged.tiff
- Fig 4/4B/STV 2h LC3-mcherry.tif
- Fig 4/4B/STV 0h FAM134C-2YC BMPR1a-2YN.tif
- Fig 4/4A/.DS_Store
- __MACOSX/Fig 4/4A/._.DS_Store
- Fig 4/4A/LC3-2YN FAM134C-2YC.tif
- __MACOSX/Fig 4/4A/._LC3-2YN FAM134C-2YC.tif
- Fig 4/4A/Vector-2YN FAM134C-2YC.tif
- __MACOSX/Fig 4/4A/._Vector-2YN FAM134C-2YC.tif
