# Supplementary material for: Reticulophagy receptor FAM134C restrains BMP receptor signaling
Source: EMBO J. 2025 Oct 20;44(23):7154–80. doi: 10.1038/s44318-025-00581-3 (PMC12669696; doi:10.1038/s44318-025-00581-3)
Supplement: Supplementary file 7 — Source data Fig. 4 [file 44318_2025_581_MOESM7_ESM.zip › Fig 4/4E/Fig 4 E analysis.xlsx]

## Sheet: Sheet1
	STV 0h														STV 1h
	Pearson's R value (above threshold)	pic1	pic2	pic3	pic4	pic5	pic6	pic7	pic8	pic9					Pearson's R value (above threshold)	pic1	pic2	pic3	pic4	pic5	pic6	pic7	pic8	pic9
	FAM134C-Flag	0.1	0.02	0.05	0.08	0.07	0.08	0.07	0.06	0.05					FAM134C-Flag	0.89	0.9	0.95	0.98	0.87	0.91	0.94	0.9	0.92
	FAM134C-M-Flag	0.03	0.02	0.05	0.04	0.03	0.02	0.05	0.04	0.03					FAM134C-M-Flag	0.39	0.22	0.45	0.34	0.38	0.38	0.35	0.36	0.33
	FAM134C-D-Flag	0.03	0.01	0.02	0.08	0.08	0.04	0.05	0.06	0.03					FAM134C-D-Flag	0.29	0.1	0.28	0.27	0.28	0.19	0.28	0.27	0.24
																										T value
	1	pic1	pic2	pic3	pic4	pic5	pic6	pic7	pic8	pic9	average	sd		1	pic1	pic2	pic3	pic4	pic5	pic6	pic7	pic8	pic9	average	sd	1.18905e-06
	FAM134C-Flag	10	2	5	8	7	8	7	6	5	6.4	2.166		FAM134C-Flag	89	90	95	98	87	91	94	90	92	91.8	3.1895
	FAM134C-M-Flag	3	2	5	4	3	2	5	4	3	3.4	1.06583		FAM134C-M-Flag	39	22	45	34	38	38	35	36	33	35.6	5.83309
	FAM134C-D-Flag	3	1	2	8	8	4	5	6	3	4.4	2.3623		FAM134C-D-Flag	29	10	28	27	28	19	28	27	24	24.4	5.87106	2.06722e-07
