# Supplementary material for: Reticulophagy receptor FAM134C restrains BMP receptor signaling
Source: EMBO J. 2025 Oct 20;44(23):7154–80. doi: 10.1038/s44318-025-00581-3 (PMC12669696; doi:10.1038/s44318-025-00581-3)
Supplement: Supplementary file 7 — Source data Fig. 4 [file 44318_2025_581_MOESM7_ESM.zip › Fig 4/4B/Fig 4 B analysis.xlsx]

## Sheet: Sheet2
		Pearson's R value (above threshold)
			pic1	pic2	pic3	pic4	pic5	pic6	pic7	pic8	pic9
		0h	0.17	0.05	0.04	0.16	0.07	0.12	0.08	0.05	0.04
		2h	0.97	0.96	0.89	0.88	0.92	0.95	0.98	0.94	0.97
