# Supplementary material for: Reticulophagy receptor FAM134C restrains BMP receptor signaling
Source: EMBO J. 2025 Oct 20;44(23):7154–80. doi: 10.1038/s44318-025-00581-3 (PMC12669696; doi:10.1038/s44318-025-00581-3)
Supplement: Supplementary file 8 — Source data Fig. 5 [file 44318_2025_581_MOESM8_ESM.zip]

Archive with 94 entries (87 files):
- Fig 5/
- Fig 5/5I/
- Fig 5/5F/
- Fig 5/5H/
- Fig 5/.DS_Store
- __MACOSX/Fig 5/._.DS_Store
- Fig 5/5B PCR.xlsx
- Fig 5/5J/
- Fig 5/5C/
- Fig 5/5E/
- Fig 5/5A PCR.xlsx
- __MACOSX/Fig 5/._5A PCR.xlsx
- Fig 5/5D.pdf
- __MACOSX/Fig 5/._5D.pdf
- Fig 5/5G.pdf
- __MACOSX/Fig 5/._5G.pdf
- Fig 5/5I/KO day4.tif
- __MACOSX/Fig 5/5I/._KO day4.tif
- Fig 5/5I/.DS_Store
- __MACOSX/Fig 5/5I/._.DS_Store
- Fig 5/5I/KO day0.tif
- __MACOSX/Fig 5/5I/._KO day0.tif
- Fig 5/5I/KO day1.tif
- __MACOSX/Fig 5/5I/._KO day1.tif
- Fig 5/5I/WT day4.tif
- __MACOSX/Fig 5/5I/._WT day4.tif
- Fig 5/5I/I analyse.xlsx
- __MACOSX/Fig 5/5I/._I analyse.xlsx
- Fig 5/5I/WT day0.tif
- __MACOSX/Fig 5/5I/._WT day0.tif
- Fig 5/5I/WT8 day1.tif
- __MACOSX/Fig 5/5I/._WT8 day1.tif
- Fig 5/5F/KO fasting HE.tif
- Fig 5/5F/KO fasting p62.tif
- Fig 5/5F/KO Feed HE.tif
- Fig 5/5F/KO feed p62.tif
- Fig 5/5F/KO Fasting BMPR1A.tif
- Fig 5/5F/KO Feed BMPR1A.tif
- Fig 5/5F/WT feed HE.tif
- Fig 5/5F/WT fasting HE.tif
- Fig 5/5F/WT fasting p62.tif
- Fig 5/5F/WT feed p62.tif
- Fig 5/5F/WT fasting BMPR1A.tif
- Fig 5/5F/WT feed BMPR1A.tif
- Fig 5/5H/KO day4.tif
- __MACOSX/Fig 5/5H/._KO day4.tif
- Fig 5/5H/.DS_Store
- __MACOSX/Fig 5/5H/._.DS_Store
- Fig 5/5H/KO day0.tif
- __MACOSX/Fig 5/5H/._KO day0.tif
- Fig 5/5H/KO day1.tif
- __MACOSX/Fig 5/5H/._KO day1.tif
- Fig 5/5H/WT day4.tif
- __MACOSX/Fig 5/5H/._WT day4.tif
- Fig 5/5H/WT day0.tif
- __MACOSX/Fig 5/5H/._WT day0.tif
- Fig 5/5H/H analyse.xlsx
- Fig 5/5H/WT day1.tif
- __MACOSX/Fig 5/5H/._WT day1.tif
- Fig 5/5J/KO day4 SOX9.tif
- __MACOSX/Fig 5/5J/._KO day4 SOX9.tif
- Fig 5/5J/.DS_Store
- __MACOSX/Fig 5/5J/._.DS_Store
- Fig 5/5J/WT day0 SOX9.tif
- __MACOSX/Fig 5/5J/._WT day0 SOX9.tif
- Fig 5/5J/WT day1 SOX9.tif
- __MACOSX/Fig 5/5J/._WT day1 SOX9.tif
- Fig 5/5J/WT day4 SOX9.tif
- __MACOSX/Fig 5/5J/._WT day4 SOX9.tif
- Fig 5/5J/J analyse.xlsx
- Fig 5/5J/KO day1 SOX9.tif
- __MACOSX/Fig 5/5J/._KO day1 SOX9.tif
- Fig 5/5J/KO day0 SOX9_1.tif
- __MACOSX/Fig 5/5J/._KO day0 SOX9_1.tif
- Fig 5/5C/FAM134C KO p-S158 intestine.tif
- Fig 5/5C/.DS_Store
- __MACOSX/Fig 5/5C/._.DS_Store
- Fig 5/5C/FAM134C WT BMPR1a intestine.tif
- Fig 5/5C/FAM134C WT ChgA.tif
- __MACOSX/Fig 5/5C/._FAM134C WT ChgA.tif
- Fig 5/5C/FAM134C KO ChgA.tif
- __MACOSX/Fig 5/5C/._FAM134C KO ChgA.tif
- Fig 5/5C/FAM134C WT MUC2.tif
- __MACOSX/Fig 5/5C/._FAM134C WT MUC2.tif
- Fig 5/5C/FAM134C KO BMPR1a intestine.tif
- Fig 5/5C/FAM134C KO MUC2.tif
- __MACOSX/Fig 5/5C/._FAM134C KO MUC2.tif
- Fig 5/5C/FAM134C WT p-S158 intestine.tif
- Fig 5/5E/FAM134C KO Sox9 intestine.tif
- Fig 5/5E/.DS_Store
- __MACOSX/Fig 5/5E/._.DS_Store
- Fig 5/5E/FAM134C KO HE intestine.tif
- Fig 5/5E/FAM134C WT HE intestine.tif
- Fig 5/5E/FAM134C WT Sox9 intestine.tif
