# Supplementary material for: Reticulophagy receptor FAM134C restrains BMP receptor signaling
Source: EMBO J. 2025 Oct 20;44(23):7154–80. doi: 10.1038/s44318-025-00581-3 (PMC12669696; doi:10.1038/s44318-025-00581-3)
Supplement: Supplementary file 8 — Source data Fig. 5 [file 44318_2025_581_MOESM8_ESM.zip › Fig 5/5B PCR.xlsx]

## Sheet: Sheet1
			ID-1	-BMP4			+BMP4
			KO control	1	1	1	14.0744	11.4716	17.2676
			FAM134C KO-1	2.51403	1.95884	3.22657	44.7867	42.4467	61.8199
			FAM134C KO-2	3.36359	2.65737	4.25748	33.5909	34.761	45.5696
			ID-2	-BMP4			+BMP4
			KO control	1	1	1	11.6318	12.6407	10.7034
			FAM134C KO-1	1.68763	1.79005	1.59107	48.3351	53.0765	44.0173
			FAM134C KO-2	4.89056	5.35171	4.46915	42.0782	38.8542	45.5696
