# Supplementary material for: Reticulophagy receptor FAM134C restrains BMP receptor signaling
Source: EMBO J. 2025 Oct 20;44(23):7154–80. doi: 10.1038/s44318-025-00581-3 (PMC12669696; doi:10.1038/s44318-025-00581-3)
Supplement: Supplementary file 8 — Source data Fig. 5 [file 44318_2025_581_MOESM8_ESM.zip › Fig 5/5A PCR.xlsx]

## Sheet: Sheet1
			ID-1	-BMP4			+BMP4
			pBobi-control	1	1	1	8.19646	7.9794	11.2356
			pBobi-FAM134C-Flag	0.514057	0.403321	0.655197	5.38893	4.95883	5.46416
			ID-2	-BMP4			+BMP4
			pBobi-control	1	1	1	9.88335	10.1965	9.57983
			pBobi-FAM134C-Flag	0.926588	0.870551	0.986233	5.35171	5.6962	4.69134
