# Supplementary material for: Reticulophagy receptor FAM134C restrains BMP receptor signaling
Source: EMBO J. 2025 Oct 20;44(23):7154–80. doi: 10.1038/s44318-025-00581-3 (PMC12669696; doi:10.1038/s44318-025-00581-3)
Supplement: Supplementary file 8 — Source data Fig. 5 [file 44318_2025_581_MOESM8_ESM.zip › Fig 5/5I/I analyse.xlsx]

## Sheet: Sheet1
		Crypts Number	FAM134C+/+					FAM134C-/-
		Day0	46	48	31.6667	41.3333	46.3333	39	39.6667	29.3333	24.6667	33.3333
		Day1	21.3333	22.3333	19.3333	18.3333	22	27	26.3333	24	27.6667	20.3333
		Day4	80.3333	80	81.3333	89.6667	80.3333	37.3333	54	41.6667	45.6667	45.3333
