# Supplementary material for: Reticulophagy receptor FAM134C restrains BMP receptor signaling
Source: EMBO J. 2025 Oct 20;44(23):7154–80. doi: 10.1038/s44318-025-00581-3 (PMC12669696; doi:10.1038/s44318-025-00581-3)
Supplement: Supplementary file 8 — Source data Fig. 5 [file 44318_2025_581_MOESM8_ESM.zip › Fig 5/5H/H analyse.xlsx]

## Sheet: Sheet1
		Crypts Number	FAM134C+/+					FAM134C-/-
		Day0	8	9	8	10	12	9	7	10	9	12
		Day1	1	3	4	2	3	2	1	2	3	2
		Day4	7	9	10	9	14	2	3	5	1	2
