# Supplementary material for: Reticulophagy receptor FAM134C restrains BMP receptor signaling
Source: EMBO J. 2025 Oct 20;44(23):7154–80. doi: 10.1038/s44318-025-00581-3 (PMC12669696; doi:10.1038/s44318-025-00581-3)
Supplement: Supplementary file 8 — Source data Fig. 5 [file 44318_2025_581_MOESM8_ESM.zip › Fig 5/5J/J analyse.xlsx]

## Sheet: Sheet1
		Sox9	FAM134C+/+					FAM134C-/-
		Day0	10	13	14	15	14	10	8	14	5	8
		Day1	11	10	11	8	7	7	8	6	8	9
		Day4	24	19	22	20	25	17	15	14	19	13
