# Supplementary material for: Reticulophagy receptor FAM134C restrains BMP receptor signaling
Source: EMBO J. 2025 Oct 20;44(23):7154–80. doi: 10.1038/s44318-025-00581-3 (PMC12669696; doi:10.1038/s44318-025-00581-3)
Supplement: Supplementary file 9 — Source data Fig. 6 [file 44318_2025_581_MOESM9_ESM.zip]

Archive with 90 entries (86 files):
- Fig 6/
- Fig 6/6A/
- Fig 6/.DS_Store
- __MACOSX/Fig 6/._.DS_Store
- Fig 6/6D.xlsx
- __MACOSX/Fig 6/._6D.xlsx
- Fig 6/6H.xlsx
- __MACOSX/Fig 6/._6H.xlsx
- Fig 6/6C.xlsx
- __MACOSX/Fig 6/._6C.xlsx
- Fig 6/6B /
- Fig 6/6E/
- Fig 6/6G.xlsx
- __MACOSX/Fig 6/._6G.xlsx
- Fig 6/6F.xlsx
- __MACOSX/Fig 6/._6F.xlsx
- Fig 6/6A/FAM134C KO day4-2.tif
- __MACOSX/Fig 6/6A/._FAM134C KO day4-2.tif
- Fig 6/6A/FAM134C KO day4-1.tif
- __MACOSX/Fig 6/6A/._FAM134C KO day4-1.tif
- Fig 6/6A/FAM134C WT day1-2.tif
- __MACOSX/Fig 6/6A/._FAM134C WT day1-2.tif
- Fig 6/6A/FAM134C WT day1-1.tif
- __MACOSX/Fig 6/6A/._FAM134C WT day1-1.tif
- Fig 6/6A/A analyse.xlsx
- Fig 6/6A/FAM134C WT day4-2.tif
- Fig 6/6A/FAM134C WT day4-1.tif
- __MACOSX/Fig 6/6A/._FAM134C WT day4-1.tif
- Fig 6/6A/FAM134C KO day1-2.tif
- __MACOSX/Fig 6/6A/._FAM134C KO day1-2.tif
- Fig 6/6A/FAM134C KO day1-1.tif
- __MACOSX/Fig 6/6A/._FAM134C KO day1-1.tif
- Fig 6/6B /FAM134C KO organoid BMPR1a merged.tif
- __MACOSX/Fig 6/6B /._FAM134C KO organoid BMPR1a merged.tif
- Fig 6/6B /.DS_Store
- __MACOSX/Fig 6/6B /._.DS_Store
- Fig 6/6B /FAM134C KO organoid bmpr1a-488.tif
- __MACOSX/Fig 6/6B /._FAM134C KO organoid bmpr1a-488.tif
- Fig 6/6B /FAM134C WT organoid LGR5-488 merged.tif
- __MACOSX/Fig 6/6B /._FAM134C WT organoid LGR5-488 merged.tif
- Fig 6/6B /FAM134C KO organoid LGR5-488.tif
- Fig 6/6B /FAM134C WT organoid LGR5-488 .tif
- Fig 6/6B /FAM134C KO organoid LGR5-488 merged.tif
- __MACOSX/Fig 6/6B /._FAM134C KO organoid LGR5-488 merged.tif
- Fig 6/6B /FAM134C WT organoid BMPR1a merged.tiff
- __MACOSX/Fig 6/6B /._FAM134C WT organoid BMPR1a merged.tiff
- Fig 6/6B /FAM134C WT organoid bmpr1a-488.tif
- __MACOSX/Fig 6/6B /._FAM134C WT organoid bmpr1a-488.tif
- Fig 6/6E/KO day4 noggin 500.tif
- __MACOSX/Fig 6/6E/._KO day4 noggin 500.tif
- Fig 6/6E/WT day4 noggin 700.tiff
- __MACOSX/Fig 6/6E/._WT day4 noggin 700.tiff
- Fig 6/6E/KO day4 noggin 50.tif
- __MACOSX/Fig 6/6E/._KO day4 noggin 50.tif
- Fig 6/6E/WT day1 noggin 0.tif
- __MACOSX/Fig 6/6E/._WT day1 noggin 0.tif
- Fig 6/6E/.DS_Store
- __MACOSX/Fig 6/6E/._.DS_Store
- Fig 6/6E/KO day4 noggin 100.tif
- __MACOSX/Fig 6/6E/._KO day4 noggin 100.tif
- Fig 6/6E/KO day1 noggin 100.tif
- __MACOSX/Fig 6/6E/._KO day1 noggin 100.tif
- Fig 6/6E/WT day1 noggin 50.tif
- __MACOSX/Fig 6/6E/._WT day1 noggin 50.tif
- Fig 6/6E/KO day1 noggin 500.tif
- __MACOSX/Fig 6/6E/._KO day1 noggin 500.tif
- Fig 6/6E/KO day1 noggin 0.tif
- __MACOSX/Fig 6/6E/._KO day1 noggin 0.tif
- Fig 6/6E/KO day1 noggin 700.tif
- __MACOSX/Fig 6/6E/._KO day1 noggin 700.tif
- Fig 6/6E/WT day4 noggin 50.tif
- __MACOSX/Fig 6/6E/._WT day4 noggin 50.tif
- Fig 6/6E/WT day1 noggin 100.tif
- __MACOSX/Fig 6/6E/._WT day1 noggin 100.tif
- Fig 6/6E/KO day4 noggin 0.tif
- __MACOSX/Fig 6/6E/._KO day4 noggin 0.tif
- Fig 6/6E/WT day1 noggin 700.tif
- __MACOSX/Fig 6/6E/._WT day1 noggin 700.tif
- Fig 6/6E/WT day1 noggin 500.tif
- __MACOSX/Fig 6/6E/._WT day1 noggin 500.tif
- Fig 6/6E/WT day4 noggin 500.tif
- __MACOSX/Fig 6/6E/._WT day4 noggin 500.tif
- Fig 6/6E/WT1 day4 100 noggin.tif
- __MACOSX/Fig 6/6E/._WT1 day4 100 noggin.tif
- Fig 6/6E/KO day4 noggin 700.tiff
- __MACOSX/Fig 6/6E/._KO day4 noggin 700.tiff
- Fig 6/6E/WT day4 noggin 0.tif
- __MACOSX/Fig 6/6E/._WT day4 noggin 0.tif
- Fig 6/6E/KO day1 noggin 50.tif
- __MACOSX/Fig 6/6E/._KO day1 noggin 50.tif
