# Supplementary material for: Reticulophagy receptor FAM134C restrains BMP receptor signaling
Source: EMBO J. 2025 Oct 20;44(23):7154–80. doi: 10.1038/s44318-025-00581-3 (PMC12669696; doi:10.1038/s44318-025-00581-3)
Supplement: Supplementary file 9 — Source data Fig. 6 [file 44318_2025_581_MOESM9_ESM.zip › Fig 6/6D.xlsx]

## Sheet: Sheet1
		FAM134C+/+			FAM134C-/-
	Lgr5	1	1	1	0.190822	0.316182	0.316182
	Oflm4	1	1	1	0.504325	0.646423	0.504325
