# Supplementary material for: Reticulophagy receptor FAM134C restrains BMP receptor signaling
Source: EMBO J. 2025 Oct 20;44(23):7154–80. doi: 10.1038/s44318-025-00581-3 (PMC12669696; doi:10.1038/s44318-025-00581-3)
Supplement: Supplementary file 9 — Source data Fig. 6 [file 44318_2025_581_MOESM9_ESM.zip › Fig 6/6H.xlsx]

## Sheet: Sheet1
	FAM134C+/+			FAM134C-/-
0 ng/ml	1	1	1	6.35978	5.03478	6.2996
50 ng/ml	0.863	0.604299	0.61385	2.98168	3.1498	3.95934
100 ng/ml	0.402761	0.496546	0.491978	2.5952	2.71057	3.1498
500 ng/ml	0.244809	0.365462	0.356793	0.511	0.791869	0.883723
700 ng/ml	0.121101	0.249198	0.12384	0.428727	0.542113	0.56979
