# Supplementary material for: Reticulophagy receptor FAM134C restrains BMP receptor signaling
Source: EMBO J. 2025 Oct 20;44(23):7154–80. doi: 10.1038/s44318-025-00581-3 (PMC12669696; doi:10.1038/s44318-025-00581-3)
Supplement: Supplementary file 9 — Source data Fig. 6 [file 44318_2025_581_MOESM9_ESM.zip › Fig 6/6G.xlsx]

## Sheet: Sheet1
	FAM134C+/+			FAM134C-/-
0 ng/ml	1	1	1	0.31206	0.210224	0.321568
50 ng/ml	2.36683	2.99661	3.02325	0.70767	0.527289	0.643346
100 ng/ml	2.8462	3.22657	3.26488	0.820344	0.958231	0.763218
500 ng/ml	5.31372	8.14925	6.53123	2.16695	1.68236	1.54568
700 ng/ml	7.81391	8.69388	7.35626	2.99883	2.51572	3.36433
