# Supplementary material for: Reticulophagy receptor FAM134C restrains BMP receptor signaling
Source: EMBO J. 2025 Oct 20;44(23):7154–80. doi: 10.1038/s44318-025-00581-3 (PMC12669696; doi:10.1038/s44318-025-00581-3)
Supplement: Supplementary file 9 — Source data Fig. 6 [file 44318_2025_581_MOESM9_ESM.zip › Fig 6/6F.xlsx]

## Sheet: Sheet1
		FAM134C+/+																														FAM134C-/-
	0 ng/ml	0.2	6.1	5.1	2.3	0.5	2.3	3.1	2.1	1.2	3.2	2.4	5.2	4.1	2.2	2.3	3.2	4.1	2.3	2.2	2.3	3.8	1.5	1.1	2.3	4.3	2.2	3.1	2	3.8	3.6	0	0	0	0	1	0	2	0	0	0	2	0	1	1	0.2	1	0.3	0.2
	50 ng/ml	39.6	38.6	39.7	40.5	39.5	40.2	42.3	43.2	43.1	45.3	34.6	35.4	45.3	45.2	45.6	50.3	48.3	49.3	48.2	49.6	49.5	48.6	48.2	49.2	48.9	39.5	39.8	40.3	43.2	42.2	4.6	5.7	0	0	4.6	4.3	4.6	0	3.7	3.6	3.9	0	4.8	5.3	0	3.8	4.7	5.2
	100 ng/ml	89.4	80.4	76.8	93.2	95.1	98.2	90.5	89.3	78.4	85.3	87.5	87.9	91.3	93.1	87.4	75.3	83.2	89.2	89.3	90.3	87.1	89.2	89.2	90.2	91.3	92	91.2	90.2	89.3	89.6	5.8	7.5	8.6	5.7	8.3	8.6	4.9	9.6	5.4	8.6	8.7	5.7	9.5	10.6	11.5	10.5	12.3	10.4
	500 ng/ml	100	100	100	99.9	99.8	100	100	99.9	98.2	99.1	100	100	99.8	99.1	100	100	99.9	99.2	99.4	99.8	100	100	100	99.8	99.2	99.8	99.3	99.4	100	100	49.7	69.4	50.6	59.7	58.7	57.4	57.9	59.3	58.6	57.3	67.8	68.3	59.7	59.2	69.3	67.5	58.5	57.3
	700 ng/ml	100	100	100	100	100	99.8	100	100	99.9	100	100	100	100	99.9	99.8	99.9	100	100	100	99.9	100	100	100	100	99.9	100	100	99.9	100	100	98.4	100	98.5	100	99.4	99.4	99.8	100	99.7	99.3	100	100	98.9	99.1	100	100	99.8	99.7
[truncated: 12 more columns]
