# Supplementary material for: Reticulophagy receptor FAM134C restrains BMP receptor signaling
Source: EMBO J. 2025 Oct 20;44(23):7154–80. doi: 10.1038/s44318-025-00581-3 (PMC12669696; doi:10.1038/s44318-025-00581-3)
Supplement: Supplementary file 9 — Source data Fig. 6 [file 44318_2025_581_MOESM9_ESM.zip › Fig 6/6A/A analyse.xlsx]

## Sheet: Sheet1
	FAM134C+/+																									FAM134C-/-
	89.4	80.4	76.8	90.4	95.1	89.5	85.6	80.4	78.4	85.3	87.5	87.9	91.3	95.3	87.4	75.3	83.2	89.2	90.2	91.3	92	91.2	90.2	89.3	89.6	10.3	7.5	8.6	20.1	13.4	8.6	15.3	9.6	16.3	13.4	16.4	18.3	13.2	10.6	18.3	11.3	11.3	10.3	10.2	10.2	10.3	9.2	9.4	9.4
[truncated: 1 more columns]
