# Supplementary material for: Reticulophagy receptor FAM134C restrains BMP receptor signaling
Source: EMBO J. 2025 Oct 20;44(23):7154–80. doi: 10.1038/s44318-025-00581-3 (PMC12669696; doi:10.1038/s44318-025-00581-3)
Supplement: Supplementary file 10 — Figure EV Source Data, Movie EV1 and Movie EV2 Source Data [file 44318_2025_581_MOESM10_ESM.zip]

Archive with 159 entries (150 files):
- Fig EV1/
- Fig EV1/.DS_Store
- Fig EV1/._.DS_Store
- Fig EV1/._S1A PCR.xlsx
- Fig EV1/._S1B PCR.xlsx
- Fig EV1/._S1C blot.pdf
- Fig EV1/._S1D PCR.xlsx
- Fig EV1/._S1E blot.pdf
- Fig EV1/._S1F PCR.xlsx
- Fig EV1/._S1G PCR.xlsx
- Fig EV1/._S1H blot.pdf
- Fig EV1/S1A PCR.xlsx
- Fig EV1/S1B PCR.xlsx
- Fig EV1/S1C blot.pdf
- Fig EV1/S1D PCR.xlsx
- Fig EV1/S1E blot.pdf
- Fig EV1/S1F PCR.xlsx
- Fig EV1/S1G PCR.xlsx
- Fig EV1/S1H blot.pdf
- Fig EV2/
- Fig EV2/.DS_Store
- Fig EV2/._.DS_Store
- Fig EV2/._S2 B.pdf
- Fig EV2/._S2 C.pdf
- Fig EV2/._S2 D.pdf
- Fig EV2/._S2 E.pdf
- Fig EV2/._S2 F.pdf
- Fig EV2/S2 B.pdf
- Fig EV2/S2 C.pdf
- Fig EV2/S2 D.pdf
- Fig EV2/S2 E.pdf
- Fig EV2/S2 F.pdf
- Fig EV3/
- Fig EV3/.DS_Store
- Fig EV3/._.DS_Store
- Fig EV3/._S3 A Blot.pdf
- Fig EV3/._S3 B Blot.pdf
- Fig EV3/._S3 C
- Fig EV3/S3 A Blot.pdf
- Fig EV3/S3 B Blot.pdf
- Fig EV3/S3 C/
- Fig EV3/S3 C/._Fig S3 C analyses.xlsx
- Fig EV3/S3 C/._U2OS clatherin-mcherry 134c-yn ALK3-yc-mcherry.jpg
- Fig EV3/S3 C/._U2OS clatherin-mcherry 134c-yn ALK3-yc-merged.jpg
- Fig EV3/S3 C/._U2OS clatherin-mcherry 134c-yn ALK3-yc-nuclear.jpg
- Fig EV3/S3 C/._U2OS clatherin-mcherry 134c-yn ALK3-yc.jpg
- Fig EV3/S3 C/._U2OS lamp1-mcherry 134c-yn ALK3-yc-mcherry.jpg
- Fig EV3/S3 C/._U2OS lamp1-mcherry 134c-yn ALK3-yc-merged.jpg
- Fig EV3/S3 C/._U2OS lamp1-mcherry 134c-yn ALK3-yc-Nuclear.jpg
- Fig EV3/S3 C/._U2OS lamp1-mcherry 134c-yn ALK3-yc.jpg
- Fig EV3/S3 C/._U2OS rab7-mcherry 134c-yn ALK3-yc-mcherry.jpg
- Fig EV3/S3 C/._U2OS rab7-mcherry 134c-yn ALK3-yc-merged.jpg
- Fig EV3/S3 C/._U2OS rab7-mcherry 134c-yn ALK3-yc-Nuclear.jpg
- Fig EV3/S3 C/._U2OS rab7-mcherry 134c-yn ALK3-yc.jpg
- Fig EV3/S3 C/._U2OS RTN4-mcherry 134c-yn ALK3-yc-mcherry.jpg
- Fig EV3/S3 C/._U2OS RTN4-mcherry 134c-yn ALK3-yc-merged.jpg
- Fig EV3/S3 C/._U2OS RTN4-mcherry 134c-yn ALK3-yc-Nuclear.jpg
- Fig EV3/S3 C/._U2OS RTN4-mcherry 134c-yn ALK3-yc.jpg
- Fig EV3/S3 C/Fig S3 C analyses.xlsx
- Fig EV3/S3 C/U2OS clatherin-mcherry 134c-yn ALK3-yc-mcherry.jpg
- Fig EV3/S3 C/U2OS clatherin-mcherry 134c-yn ALK3-yc-merged.jpg
- Fig EV3/S3 C/U2OS clatherin-mcherry 134c-yn ALK3-yc-nuclear.jpg
- Fig EV3/S3 C/U2OS clatherin-mcherry 134c-yn ALK3-yc.jpg
- Fig EV3/S3 C/U2OS lamp1-mcherry 134c-yn ALK3-yc-mcherry.jpg
- Fig EV3/S3 C/U2OS lamp1-mcherry 134c-yn ALK3-yc-merged.jpg
- Fig EV3/S3 C/U2OS lamp1-mcherry 134c-yn ALK3-yc-Nuclear.jpg
- Fig EV3/S3 C/U2OS lamp1-mcherry 134c-yn ALK3-yc.jpg
- Fig EV3/S3 C/U2OS rab7-mcherry 134c-yn ALK3-yc-mcherry.jpg
- Fig EV3/S3 C/U2OS rab7-mcherry 134c-yn ALK3-yc-merged.jpg
- Fig EV3/S3 C/U2OS rab7-mcherry 134c-yn ALK3-yc-Nuclear.jpg
- Fig EV3/S3 C/U2OS rab7-mcherry 134c-yn ALK3-yc.jpg
- Fig EV3/S3 C/U2OS RTN4-mcherry 134c-yn ALK3-yc-mcherry.jpg
- Fig EV3/S3 C/U2OS RTN4-mcherry 134c-yn ALK3-yc-merged.jpg
- Fig EV3/S3 C/U2OS RTN4-mcherry 134c-yn ALK3-yc-Nuclear.jpg
- Fig EV3/S3 C/U2OS RTN4-mcherry 134c-yn ALK3-yc.jpg
- Fig EV4/
- Fig EV4/.DS_Store
- Fig EV4/._.DS_Store
- Fig EV4/._S4 Movie 0 01 62.jpg
- Fig EV4/._S4 Movie 0 01 81.jpg
- Fig EV4/._S4 Movie 0 01 82.jpg
- Fig EV4/._S4 Movie 0 02 22.jpg
- Fig EV4/._S4 Movie 0 02 66.jpg
- Fig EV4/._S4 Movie 0 02 82.jpg
- Fig EV4/._S4 Movie 0 03 23.jpg
- Fig EV4/._S4 Movie 0 03 82.jpg
- Fig EV4/S4 Movie 0 01 62.jpg
- Fig EV4/S4 Movie 0 01 81.jpg
- Fig EV4/S4 Movie 0 01 82.jpg
- Fig EV4/S4 Movie 0 02 22.jpg
- Fig EV4/S4 Movie 0 02 66.jpg
- Fig EV4/S4 Movie 0 02 82.jpg
- Fig EV4/S4 Movie 0 03 23.jpg
- Fig EV4/S4 Movie 0 03 82.jpg
- Fig EV5/
- Fig EV5/.DS_Store
- Fig EV5/._.DS_Store
- Fig EV5/._S5 A.pdf
- Fig EV5/._S5 B
- Fig EV5/._S5 C
- Fig EV5/._S5 D PCR.xlsx
- Fig EV5/._S5 E
- Fig EV5/S5 A blot.pdf
- Fig EV5/S5 B/
- Fig EV5/S5 B/._FAM134C KO BMPR1a colon.tif
- Fig EV5/S5 B/._FAM134C KO HE colon.tif
- Fig EV5/S5 B/._FAM134C KO p-Smad158 colon.tif
- Fig EV5/S5 B/._FAM134C KO Sox9 colon.tif
- Fig EV5/S5 B/._FAM134C WT BMPR1a colon.tif
- Fig EV5/S5 B/._FAM134C WT HE colon.tif
- Fig EV5/S5 B/._FAM134C WT p-Smad158 colon.tif
- Fig EV5/S5 B/._FAM134C WT Sox9 colon.tif
- Fig EV5/S5 B/FAM134C KO BMPR1a colon.tif
- Fig EV5/S5 B/FAM134C KO HE colon.tif
- Fig EV5/S5 B/FAM134C KO p-Smad158 colon.tif
- Fig EV5/S5 B/FAM134C KO Sox9 colon.tif
- Fig EV5/S5 B/FAM134C WT BMPR1a colon.tif
- Fig EV5/S5 B/FAM134C WT HE colon.tif
- Fig EV5/S5 B/FAM134C WT p-Smad158 colon.tif
- Fig EV5/S5 B/FAM134C WT Sox9 colon.tif
- Fig EV5/S5 C/
- Fig EV5/S5 C/.DS_Store
- Fig EV5/S5 C/._.DS_Store
- Fig EV5/S5 C/._FAM134c KO colon chga.tif
- Fig EV5/S5 C/._FAM134c KO colon Muc2.tif
- Fig EV5/S5 C/._FAM134c WT colon chga.tif
- Fig EV5/S5 C/._FAM134c WT colon MUC2.tif
- Fig EV5/S5 C/FAM134c KO colon chga.tif
- Fig EV5/S5 C/FAM134c KO colon Muc2.tif
- Fig EV5/S5 C/FAM134c WT colon chga.tif
- Fig EV5/S5 C/FAM134c WT colon MUC2.tif
- Fig EV5/S5 D PCR.xlsx
- Fig EV5/S5 E/
- Fig EV5/S5 E/._KO Fasting BMPR1A.tif
- Fig EV5/S5 E/._KO Fasting HE.tif
- Fig EV5/S5 E/._KO Fasting p62.tif
- Fig EV5/S5 E/._KO Feed BMPR1A.tif
- Fig EV5/S5 E/._KO Feed HE.tif
- Fig EV5/S5 E/._KO Feed p62.tif
- Fig EV5/S5 E/._WT Fasting BMPR1A.tif
- Fig EV5/S5 E/._WT Fasting HE.tif
- Fig EV5/S5 E/._WT fasting p62.tif
- Fig EV5/S5 E/._WT Feed BMPR1A.tif
- Fig EV5/S5 E/._WT Feed HE.tif
- Fig EV5/S5 E/._WT Feed p62.tif
- Fig EV5/S5 E/KO Fasting BMPR1A.tif
- Fig EV5/S5 E/KO Fasting HE.tif
- Fig EV5/S5 E/KO Fasting p62.tif
- Fig EV5/S5 E/KO Feed BMPR1A.tif
- Fig EV5/S5 E/KO Feed HE.tif
- Fig EV5/S5 E/KO Feed p62.tif
- Fig EV5/S5 E/WT Fasting BMPR1A.tif
- Fig EV5/S5 E/WT Fasting HE.tif
- Fig EV5/S5 E/WT fasting p62.tif
- Fig EV5/S5 E/WT Feed BMPR1A.tif
- Fig EV5/S5 E/WT Feed HE.tif
- Fig EV5/S5 E/WT Feed p62.tif
- Moive EV2.avi
- Movie EV1.avi
