# Supplementary material for: Reticulophagy receptor FAM134C restrains BMP receptor signaling
Source: EMBO J. 2025 Oct 20;44(23):7154–80. doi: 10.1038/s44318-025-00581-3 (PMC12669696; doi:10.1038/s44318-025-00581-3)
Supplement: Supplementary file 10 — Figure EV Source Data, Movie EV1 and Movie EV2 Source Data [file 44318_2025_581_MOESM10_ESM.zip › Fig EV1/S1D PCR.xlsx]

## Sheet: Sheet1
	KO control	1	1	1
	FAM134C KO-1	1.08763	1.09005	0.91073
	FAM134C KO-2	0.890561	1.23517	1.04691
