# Supplementary material for: Reticulophagy receptor FAM134C restrains BMP receptor signaling
Source: EMBO J. 2025 Oct 20;44(23):7154–80. doi: 10.1038/s44318-025-00581-3 (PMC12669696; doi:10.1038/s44318-025-00581-3)
Supplement: Supplementary file 10 — Figure EV Source Data, Movie EV1 and Movie EV2 Source Data [file 44318_2025_581_MOESM10_ESM.zip › Fig EV3/S3 C/Fig S3 C analyses.xlsx]

## Sheet: Sheet2
			Manders' Colocalization Coefficients
				pic1	pic2	pic3	pic4	pic5	pic6	pic7	pic8	pic9
			ER	0.961	0.945	0.982	0.936	0.948	0.991	0.914	0.943	0.945
			lysosome	0.918	0.92	0.971	0.921	0.988	0.968	0.912	0.843	0.951
			early endosome	0.249	0.418	0.234	0.329	0.481	0.193	0.263	0.346	0.254
			late endosome	0.621	0.471	0.582	0.483	0.491	0.628	0.523	0.432	0.622
