# Supplementary material for: Reticulophagy receptor FAM134C restrains BMP receptor signaling
Source: EMBO J. 2025 Oct 20;44(23):7154–80. doi: 10.1038/s44318-025-00581-3 (PMC12669696; doi:10.1038/s44318-025-00581-3)
Supplement: Supplementary file 10 — Figure EV Source Data, Movie EV1 and Movie EV2 Source Data [file 44318_2025_581_MOESM10_ESM.zip › Fig EV5/S5 D PCR.xlsx]

## Sheet: Sheet1
		FAM134C+/+						FAM134C-/-
	BMPR1A	1	1.77177	0.739073	2.38806	0.435658	0.690913	1.41563	1.26365	1.05729	0.746688	0.685475	0.377265
	BMPR1B	1	0.658498	0.580421	0.34195			0.236816	0.272175	0.416614	0.740777
	BMPR2	1	0.595226	0.46832	0.330726			0.054157	0.382408	0.076813	0.711695
	Smad1	1	0.428158	0.618463	0.545447	0.817662	0.213085	0.882245	0.465552	0.562951	0.552676	0.329384	0.0977849
	Smad6	1	1.69208	1.02436	0.861192	0.796848	0.507273	2.16695	0.645678	1.17652	0.372558	1.40196	0.404175
	Smad7	1	1.92842	0.659207	1.15678	0.806917	0.823746	1.95992	0.555735	1.4756	0.5732	2.01097	0.833344
	BMP2	1	0.319555	0.948141	0.545722	0.796165	1.16387	1.52145	0.844128	1.15562	4.227	0.795845	0.374145
	BMP4	1	0.903447	1.07758	0.997691	0.755002	0.253165	1.11685	0.581007	0.60414	0.675313	0.369325	0.277989
	Gremlin 1	1	0.339941	0.29422	0.269848	0.21326	0.033687	0.221148	0.003565	0.037924	0.019184	0.347926	0.313454
	ID1	1	1.16069	0.974565	0.197075	0.804799	1.00616	2.72479	1.37135	1.08049	0.877182	2.11479	2.31316
	ID2	1	1.67018	1.64149	1.19138	1.14563	0.751351	2.17757	2.08571	2.34118	1.47389	3.20262	1.14649
	ALP	1	1.44101	1.17512	0.51465	0.213515	0.527484	1.8319	0.976209	0.357562	0.303792	0.150258	1.65061
